# Supplementary material for: Forecasting demand for maternal influenza immunization in low- and lower-middle-income countries
Source: PLoS One. 2018 Jun 22;13(6):e0199470. doi: 10.1371/journal.pone.0199470 (PMC6014664; doi:10.1371/journal.pone.0199470)
Supplement: S1 Table — (XLSX) [file pone.0199470.s001.xlsx]

## Sheet: S. Table 1
S1 Table: Country Groups and Introduction Dates considered in the analysis
		Early Adopters - 2020	Medium Adopters - 2022	Late Adopters - 2025
Low and Lower Middle Income Countries n=80	Gavi 54 Countries eligible to New Vaccine Introduction support	Burkina Faso	Benin	Afghanistan
		Cameroon	Burundi	Bangladesh
		Ethiopia	Côte d'Ivoire	Cambodia
		Gambia	Djibouti	Central African Republic
		Ghana	Eritrea	Chad
		Kenya	Lao, PDR	Comoros
		Lesotho	Mauritania	Congo, DR
		Madagascar	Nepal	Guinea
		Malawi	Papua New Guinea	Guinea-Bissau
		Mali	Solomon Islands	Haiti
		Mozambique	Sudan	India
		Nicaragua	Yemen	Korea, DPR
		Niger		Kyrgyzstan
		Rwanda		Liberia
		Senegal		Myanmar
		Sierra Leone		Nigeria
		Tanzania		Pakistan
		Togo		Sao Tome and Principe
		Uganda		Somalia
		Zambia		South Sudan
		Zimbabwe		Tajikistan
		Guatemala	Armenia	Bhutan
		Guyana	Bolivia	Cape Verde
		Honduras	Congo	Egypt
		Kiribati	El Salvador	Indonesia
		Micronesia	Georgia	Samoa
		Philippines	Republic of Moldova	Sri Lanka
			Morocco	Syrian Arab Republic
			Swaziland	Timor-Leste
			Uzbekistan	Ukraine
				Vanuatu
				Viet Nam
				Large countries displayed in bold
For the purpose of this analysis, we considered a country to be large if its yearly birth cohort is greater than 2.5 million.
Country classification of early, medium, and late adopters are based on year of introduction of other new and underused vaccines (PCV, Rotavirus and HPV vaccines):
- Early adopters, countries that already introduced 3 new vaccines
- Medium adopters, countries that introduced at least 2 new vaccines
- Late adopters, countries that did not introduce any or only 1 new vaccine
