# Supplementary material for: Forecasting demand for maternal influenza immunization in low- and lower-middle-income countries
Source: PLoS One. 2018 Jun 22;13(6):e0199470. doi: 10.1371/journal.pone.0199470 (PMC6014664; doi:10.1371/journal.pone.0199470)
Supplement: S2 Fig — (XLSX) [file pone.0199470.s004.xlsx]

## Sheet: S. Figure 2
S2 Figure: Geographic distribution of demand estimates in 2029 (Base case scenario)
	2029
EUR	113.46
AMR	138.932
WPR	268.921
EMR	1532.04
SEAR	7940.29
AFR	16828.3
